# Supplementary material for: Involvement of APOBEC3B in mutation induction by irradiation
Source: J Radiat Res. 2020 Sep 3;61(6):819–27. doi: 10.1093/jrr/rraa069 (PMC7674755; doi:10.1093/jrr/rraa069)
Supplement: S-Table_1_rraa069 [file s-table_1_rraa069.xlsx]

## Sheet: primer 1
		Gene	Forward	Reverse
		APOBEC3A	GACAATGGCACCTCGGTCAAGA	CCAACTGCAAAGAAGGAACCAGG
		APOBEC3B	CCTCTATGGTCGGAGCTACACT	GAGGAAGCACATTTCTGCGTGG
		APOBEC3C	CGGAACGAAACTTGGCTGTGCT	CCAAGAGAGGAAGCACCTTTCTG
		APOBEC3D	ACGTCAGTCGAATCACAGGCAG	CAAACCAGGTGATCTGGAAGCG
		APOBEC3F	GGAATACCGTCTGGCTGTGCTA	GAGGAAGCACATTTCTGCGTGG
		APOBEC3G	ATGACACCTGGGTCCTGCTGAA	GAATCACGTCCAGGAAGCACAG
		APOBEC3H	GCCTGTACTACCACTGGTGCAA	CGGTTTCTCGTGGTCCACAAAG
		Beta-actin	CACCATTGGCAATGAGCGGTTC	AGGTCTTTGCGGATGTCCACGT
		Supplementaryl Table 1 qPCR primer sets
