# Supplementary material for: Involvement of APOBEC3B in mutation induction by irradiation
Source: J Radiat Res. 2020 Sep 3;61(6):819–27. doi: 10.1093/jrr/rraa069 (PMC7674755; doi:10.1093/jrr/rraa069)
Supplement: S-Table_2_rraa069 [file s-table_2_rraa069.xlsx]

## Sheet: Primer 2
	Set	exon	Forward	Reverse	Sequencing primers
		1	TGGGACGTCTGGTCCGGATTCA	CCGAACCCGGGAAACTGGCCGCCC	TGGGCCTGAACCGGCCA
		2	TGGGATTACACGTGTGAACCAACC	GACTCTGGCTAGAGTTCCTTCTTC	CAGAACAGCTGCTGATGT
		3	CCTTATGAAACATGAGGGCAAAGG	TGTGACACAGGCAGACTGTGGATC	ACCTACTGTTGCCACTA
		4	TAGCTAGCTAACTTCTCAAATCTTCTAG	ATTAACCTAGACTGCTTCCAAGGG	TGACTCGGTATGAAGTGC
	A	5	CAGGCTTCCAAATCCCAGCAGATG	GGGAACCACATTTTGAGAACCACT	CTGGCTTACCTTTAGGA
		6	GACAGTATTGCAGTTATACATGGGG	CCAAAATCCTCTGCCATGCTATTC	AGCAATCACTTAATCCC
		7	GATCGCTAGAGCCCAAGAAGTCAAG	TATGAGGTGCTGGAAGGAGAAAAC	CTTTTAGGTTAAAGATGG
		8	GATCGCTAGAGCCCAAGAAGTCAAG	TATGAGGTGCTGGAAGGAGAAAAC	GAGTGAGAAAAAGAAGC
		9	GAGGCAGAAGTCCCATGGATGTGT	CCGCCCAAAGGGAACTGATAGTC	GATGGCCACAGAACTAGA
		1	CTGATTTGTACAAAACTACAGAGCAG	CTTCAATGAGGCCATGAGCATCT	CTTCAATGAGGCCATGAGCATCT
		2	CACCTAAATTTCTCTGATAGACTAAGG	GATACTAAGTAATTAGTAAGGCC	CATACTAAGTAATTAGTAAGGCC
		3	GTGGAAGTTTAATGACTAAGAG	GTATATATCCTCCAAGGTGACTAG	GTATATATCCTCCAAGGTGACTAG
		4	GCTATGGATATTAGCTAGCTAAC	GCTTCCAAGGGTTAAATAACCCA	GCTTCCAAGGGTTAAATAACCCA
	B	5	AGCATCTAAAAACAAGAGTTTGG	AACTGATGCAGAGGAATTTCTCTC	AACTGATGCAGAGGAATTTCTCTC
		6	GATTTTGGTGAGAATTACTGTGCTG	CACTTAATCCCCCTTCAAATGAG	CACTTAATCCCCCTTCAAATGAG
		7	ACCAAGTGCCTTGTCTGTAGTGTC	TCCTAAATCTTCCTCAACCATGTTC	TCCTAAATCTTCCTCAACCATGTTC
		8	GATCGCTAGAGCCCAAGAAGTCAAG	TATGAGGTGCTGGAAGGAGAAAAC	TCCTAAATCTTCCTCAACCATGTTC
		9	ACTAATGTGATAGACTACTGC	GAACTGCTGACAAAGATTCACTG	GAACTGCTGACAAAGATTCACTG
	Supplementary Table 2. HPRT Assay primer sets
