# Supplementary material for: Involvement of APOBEC3B in mutation induction by irradiation
Source: J Radiat Res. 2020 Sep 3;61(6):819–27. doi: 10.1093/jrr/rraa069 (PMC7674755; doi:10.1093/jrr/rraa069)
Supplement: S-Table_3_rraa069 [file s-table_3_rraa069.xlsx]

## Sheet: DNA Seq Mutation S-table 3
		Cells	IR dose	Mutant		Delation and/or Insertion
		HepG2	0 Gy	H 3-2, H 3-3, H 3-8		c.533-14_543del
				H 5-2		c.267del
			2 Gy	H2 5-15		c.385-75_402delins
				H2 7-6, H2 7-7		c.408 del
		Mock	0 Gy	C 3-6		c.385-111_403-20delinsGA
			2 Gy	C2 4-5		c.27del
				C2 5-34		c.430_431delinsTC
		A3B	0 Gy	G 3-9		c.-1ins
				G 3-15		c.639_640insCA
				G 3-18		c.601_610+3del
				G 3-19		c.638_639insGCC
				G 6-5		c.326_327 delinsCC
			2 Gy	G2 5-35		c.238_239del
		A3B KO	0 Gy	3B 5-1		c.36_134del
			2 Gy	3B2 5-2		c.289del
						c.395_396del
				3B2 5-20		c.224del
				3B2 5-32		c.385-61_402+77del
				3B2 5-52		c.385-147_402+77delins
				3B2 5-54		c.361_362insATCT
		Supplementryl Table 3 Sequence analysis of HPRT small deletion or insertion.
